# Supplementary material for: Unexpected arousal modulates the influence of sensory noise on confidence
Source: eLife. 2016 Oct 25;5:e18103. doi: 10.7554/eLife.18103 (PMC5079750; doi:10.7554/eLife.18103)
Supplement: Figure 2—source data 1. — All data are split by condition, NL = “neutral cue low variance”, NH = “Neutral cue high variance”, DL = “disgust cue low variance, DH = “disgust cue high variance”. DOI: http://dx.doi.org/10.7554/eLife.18103.006 [file elife-18103-fig2-data1.csv]

subj	medianRT_NL	medianRT_NH	medianRT_DL	medianRT_DH	meanAcc_NL	meanAcc_NH	meanAcc_DL	meanAcc_DH	medianOrr_NL	medianOrr_NH	medianOrr_DL	medianOrr_DH	da_NL	da_NH	da_DL	da_DH	mr_NL	mr_NH	mr_DL	mr_DH	mca_NL	mca_NH	mca_DL	mca_DH	t2ca_all_NL	t2ca_all_NH	t2ca_all_DL	t2ca_all_DH	f1_dprime	f2_dprime	f3_dprime	f4_dprime
1	0.42134	0.4594	0.42599	0.46398	0.7874	0.5873	0.776	0.632	2	2	2	2	1.6698	0.48218	1.6901	0.73884	0.32546	1.0069	0.7756	0.23809	-0.1153	0.46137	-0.40421	0.11644	0.6662	1.068	0.8665	1.2297	0	0	0.102659197	-0.157310685
2	0.38003	0.39647	0.37458	0.37954	0.7381	0.61111	0.7381	0.59524	2	2	2	2	1.3466	0.66428	1.3706	0.61958	0.98215	1.1765	1.151	0.8453	-0.35331	-0.7718	-0.49252	-0.61992	0.87108	1.4352	1.1221	1.268	-0.214576921	0.287975385	0.132613676	0
3	0.40764	0.40628	0.41802	0.41814	0.7623	0.66116	0.76923	0.64957	4	5	5	4	1.8889	1.3887	1.7132	0.83752	0.23322	0.13228	0.40612	0.55436	0.18715	0.13824	0.22941	0.29216	0.38393	0.32589	0.25791	0.28702	-0.102659197	0	0.111506761	0.106753715
4	0.38694	0.42239	0.41042	0.40217	0.72581	0.60976	0.72	0.64286	6	6	5	5	1.9152	0.9077	1.8827	1.2948	0.4655	0.77698	0.56634	0.33259	-0.47312	-0.89726	-0.58866	-0.37059	0.78976	1.8369	1.1562	1.2301	0.113635204	-0.273828476	0.060910238	0.10821097
6	0.41117	0.44816	0.43894	0.43542	0.7561	0.70248	0.7561	0.68293	4	4	3	3	1.3636	1.0495	1.3636	0.93533	0.97201	0.70106	0.64711	0.89242	0.043096	0.06071	0.028691	0.026357	0.5295	0.71441	0.7051	0.61486	0	-0.117794983	-0.135318671	0.056631889
7	0.5018	0.51763	0.50297	0.51445	0.7623	0.624	0.74016	0.60976	3	3	3	3	1.4006	0.67954	1.2728	0.54905	0.89201	1.3633	1.4168	0.20241	0.023044	-0.54336	-0.17772	-0.018537	0.88965	1.4415	1.2161	0.66607	-0.060503898	-0.148151817	0.168585866	-0.066483843
8	0.35097	0.3325	0.33907	0.34852	0.78814	0.6129	0.77236	0.66379	3	3	3	3	1.5727	0.56782	1.4645	0.8361	0.54611	1.2073	0.63604	0.49187	-0.046643	-0.080652	0.0038691	-0.057119	0.82458	0.90004	0.74509	0.66772	0.061976034	0.113282182	0	-0.465043423
9	0.30951	0.29649	0.31278	0.29163	0.72	0.68254	0.7459	0.616	4	4	3	3	1.3949	1.3676	1.7688	0.70236	1.3298	0.99177	0.97618	1.3949	-0.90056	-0.91723	-0.86335	-0.97904	1.5877	1.7406	1.6222	2.0514	0.05591515	-0.274599329	0.241119889	-0.273416615
10	0.39558	0.44691	0.3984	0.41758	0.8254	0.65873	0.83065	0.6746	2	2	3	3	2.112	0.84829	1.8905	0.91079	0.86206	1.0443	1.2418	0.46712	-0.46984	-0.34051	-0.22042	-0.085056	1.1186	1.2305	0.97071	0.98685	0	0.104633456	0.050153583	0
12	0.44094	0.43261	0.43685	0.43127	0.71429	0.62185	0.77193	0.6	5	5	6	6	1.2821	0.76606	1.5916	0.54107	0.67747	0.57031	0.69578	0.72227	-0.3381	-0.34633	-0.29208	-0.44262	1.1623	1.1211	0.99818	1.1042	0.193071761	0.056631889	0.341896859	0
13	0.27955	0.27232	0.30154	0.29197	0.73228	0.56693	0.71094	0.65354	4	5	6.5	6	1.2222	0.33306	1.1427	0.77683	0.21625	-0.67464	0.81536	0.98725	-0.021657	0.034122	-0.24302	0.0072167	1.1701	1.0074	1.4043	1.0716	-0.059745872	0.218919725	0.10511169	0.10821097
14	0.38074	0.40787	0.37652	0.37411	0.76	0.66142	0.728	0.69048	3	3	3	3	1.4793	0.92937	1.3569	1.0606	1.0241	0.90621	1.2292	1.0946	-0.38254	-0.47438	-0.61618	-0.41093	1.1024	1.7025	1.216	1.2738	0	0.201893479	0.050153583	-0.206691664
15	0.36904	0.39532	0.39036	0.40822	0.74803	0.59843	0.72581	0.68	3	3	3	3	1.3144	0.49213	1.2034	0.92078	1.039	0.50387	0.82671	0.86245	0.04371	-0.02622	-0.14726	-0.031749	0.8452	1.1918	0.81867	1.2211	-0.059547954	0.405458626	0.06419514	-0.264506428
16	0.37644	0.38761	0.37912	0.39929	0.73387	0.696	0.7619	0.656	3	3	2	2	1.2443	1.0088	1.4708	0.80656	1.6386	0.73825	1.0202	0.54627	0.27772	0.038192	0.30364	0.1017	0.43374	0.97645	0.64531	0.9073	0.061122866	0.230882276	-0.179567311	0
17	0.28746	0.33674	0.32993	0.31883	0.74797	0.625	0.80328	0.65041	3	3	2	2	1.3398	0.63323	1.6735	0.84505	0.92681	2.0051	0.20043	1.2969	0.22861	0.15154	0.013826	0.62667	0.23657	0.43281	0.22923	0.22484	0.120850583	0	-0.24220773	0.359310695
18	0.42299	0.40493	0.42839	0.4086	0.74797	0.5812	0.73016	0.66949	3	3	4	4	1.3226	0.48069	1.251	1.0183	0.43913	0.21946	0.1147	1.1246	0.052056	0.10742	0.034599	0.74335	0.61934	0.53737	0.57623	0.47783	-0.156878636	0	-0.053338839	0
19	0.38268	0.3956	0.3731	0.40749	0.76667	0.64754	0.76613	0.584	3	3	2	2	1.6315	1.0407	1.461	0.45824	1.0125	0.91918	0.54822	0.97225	-0.53057	0.76143	-0.13563	0.45711	1.2258	0.38215	0.8429	0.6435	-0.159116026	-0.052133685	0.052902535	0.359730085
21	0.26132	0.26172	0.24732	0.25073	0.73171	0.71429	0.71311	0.66142	3	4	3	3	1.2806	1.1425	1.262	0.82944	1.4692	0.88855	1.8336	1.9375	-0.46489	-0.20608	-1.0062	-0.27397	1.2035	0.99492	1.3929	1.1606	-0.102389605	-0.214430649	-0.051772544	-0.259594199
22	0.40249	0.41907	0.42242	0.42208	0.79365	0.64567	0.816	0.62903	2	2	2	2	1.6091	0.73715	1.7706	0.67907	1.0669	2.1553	0.85467	1.3059	-0.045592	0.11855	0.070189	0.46978	0.88607	0.86339	0.86258	0.71417	-0.252817633	0.566698978	-0.155203765	0.148151817
23	0.44302	0.43141	0.42867	0.44578	0.76613	0.78333	0.73387	0.71774	3	3	3	3	1.4568	1.5545	1.2595	1.1423	0.64304	0.47406	0.27468	0.30112	0.16704	-0.085085	0.056624	0.027252	0.70126	0.82487	0.57177	0.77664	-0.13004561	0.123461056	-0.34784377	0.63599909
24	0.42674	0.42419	0.43225	0.41277	0.76471	0.66942	0.70866	0.632	6	6	4	4	1.8861	1.033	1.2572	0.90659	1.301	1.0282	1.0892	0.65752	1.036	0.68197	0.62063	0.53877	0.516	0.51743	0.59585	0.55389	0.27105341	0.059077199	0.144336782	0.144336782
25	0.46267	0.49946	0.47401	0.50805	0.752	0.625	0.73016	0.608	2	2	2	2	1.3368	0.64035	1.2559	0.54651	0.76613	0.52651	1.3147	1.0371	-0.023673	-0.10753	-0.37944	-0.14078	0.57925	1.2904	0.99137	1.2674	-0.052902535	0.389995691	0.216784726	0.05143085
26	0.38941	0.42445	0.39239	0.42734	0.78571	0.64286	0.73228	0.66667	2	2	2	2	1.656	0.7769	1.3832	0.8803	0.85709	1.1688	1.4693	0.82745	-0.30955	-0.40894	-0.73107	-0.24672	1.1886	1.3428	1.4223	1.1534	-0.233473272	-0.304494415	0.113273207	0.23286291
28	0.30123	0.32868	0.32213	0.31409	0.776	0.67742	0.79032	0.6875	2	2	1	1	1.5982	0.93316	1.6422	0.98457	0.46967	0.40827	0.55157	-0.24047	-0.18321	-0.1158	-0.1611	0.052657	0.61036	0.56561	0.57708	0.25646	0	0.105065504	-0.155463318	-0.262673575
29	0.39561	0.35733	0.39547	0.35543	0.79508	0.60976	0.7381	0.6371	2	2	2	2	1.6897	0.74163	1.2977	1.0757	0.57227	1.0628	0.098803	0.87063	0.19703	0.85972	0.026452	0.80009	0.29094	0.21908	0.50548	0.25708	0	-0.322507034	0.156565314	0.05523567
